# Supplementary material for: Selected heterozygosity at cis-regulatory sequences increases the expression homogeneity of a cell population in humans
Source: Genome Biol. 2016 Jul 28;17:164. doi: 10.1186/s13059-016-1027-8 (PMC4964047; doi:10.1186/s13059-016-1027-8)
Supplement: Additional file 2: — Details of enrichment tests for the selected footprint SNPs in cis-regulatory regions of different cell types (Fig. 1b; Additional file 1: Figure S5). (XLSX 54 kb) [file 13059_2016_1027_MOESM2_ESM.xlsx]

## Sheet: EUR_encode
1. EUR (ENCODE)
Sample name	Tissue origin	Description	Enrichment score
GM12864	Blood	B-lymphocyte, lymphoblastoid	1.6035
GM12865	Blood	B-lymphocyte, lymphoblastoid	1.57553
GM06990	Blood	B-lymphocyte, lymphoblastoid	1.52701
MonocytesCD14RO01746	Blood	Monocytes	1.44371
CD20	Blood	B-lymphocyte, lymphoblastoid	1.42468
HCT116	Epithelium	Colorectal carcinoma epithelial cells	1.41583
CD34Mobilized	Blood	Hematopoietic progenitor cells	1.36149
Jurkat	Blood	T lymphoblastoid derived from an acute T cell leukemia	1.33489
HRCEpiC	Epithelium	Renal cortical epithelial cells	1.30662
SAEC	Epithelium	Small airway epithelial cells	1.29994
UWGM12878	Blood	B-lymphocyte, lymphoblastoid	1.29951
HRGEC	Kedney	Renal glomerular endothelial cells	1.29329
HRE	Epithelium	Renal epithelial cell	1.28032
H7hESC	Embryonic stem cell	Undifferentiated embryonic stem cells	1.27831
HMVECdLyAd	Blood vessel	Adult lymphatic microvascular endothelial cells, dermal-derived	1.27172
HCPEpiC	Epithelium	Choroid plexus epithelial cells	1.27161
HBMEC	Blood vessel	Brain microvascular endothelial cells	1.2695
GM19240	Blood	B-lymphocyte, lymphoblastoid	1.26468
HeLaS3IFNa4h	Epithelium	Cervical carcinoma	1.26049
UWHeLaS3	Epithelium	Cervical carcinoma	1.26021
HPAEC	Blood vessel	Pulmonary artery endothelial cells	1.25887
NB4	Blood	Acute promyelocytic leukemia cell line	1.25683
RPTEC	Epithelium	Renal proximal tubule epithelial cells	1.25218
UrotheliaUT189	Urothelium	Primary ureter cell culture of urothelial cells	1.24653
PANC1	Pancreas	Pancreatic carcinoma	1.24636
PrEC	Epithelium	Prostate epithelial cell line	1.24257
HEEpiC	Epithelium	Iris pigment epithelial cells	1.24053
T47D	Epithelium	Breast epithelial cell line derived from a mammary ductal carcinoma	1.23855
SKNMC	Brain	Neuroepithelioma cell line	1.23819
HAEpiC	Epithelium	Amniotic epithelial cells	1.2376
HMVECLBl	Blood vessel	Blood microvascular endothelial cells, lung-derived	1.2341
HCFaa	Heart	Cardiac fibroblasts-adult atrial	1.23112
UWA549	Epithelium	Epithelial cell line derived from a lung carcinoma	1.22557
RWPE1	Epithelium	Prostate epithelial cell	1.22124
HL60	Blood	Promyelocytic leukemia cells	1.22009
HMVECdBlNeo	Blood vessel	Neonatal microvascular endothelial cells	1.21778
HIPEpiC	Epithelium	Iris pigment epithelial cells	1.20883
HPAF	Blood vessel	Pulmonary artery fibroblasts	1.20758
HMVECdLyNeo	Blood vessel	Neonatal lymphatic microvascular endothelial cells, dermal-derived	1.20538
HCM	Heart	Cardiac myocytes	1.19984
UWMCF7	Breast	Mammary gland, adenocarcinoma	1.19859
HMVECdBlAd	Blood vessel	Adult blood microvascular endothelial cells, dermal-derived	1.19554
SKMC	Muscle	Skeletal striated muscle cells	1.19285
NHLF	Lung	Lung fibroblast	1.19248
NT2D1	Testis	Malignant pluripotent embryonal carcinoma	1.18916
BE2C	Brain	Neuroblastoma	1.18806
UWHMEC	Epithelium	Mammary epithelial cells	1.18614
HFFMyc	Foreskin	Foreskin fibroblast cells expressing canine cMyc	1.18063
HAh	Brain hippocampus	Astrocytes-hippocampal	1.18039
HNPCEpiC	Epithelium	Promyelocytic leukemia cells	1.17454
HMF	Mammary	Mammary fibroblasts	1.16919
HMVECdNeo	Blood vessel	Neonatal microvascular endothelial cells, dermal-derived	1.16883
WI38TamoxifenTamoxifen	Embryonic lung	Embryonic lung fibroblast cells	1.16763
GM18507	Blood	B-lymphocyte, lymphoblastoid	1.16344
H9ES	Embryonic stem cell	Undifferentiated embryonic stem cells	1.16266
HAsp	Spinal cord	Astrocytes spinal cord	1.15789
WERIRb1	Eye	Retinoblastoma	1.15187
GM19238	Blood	B-lymphocyte, lymphoblastoid	1.15158
AG04450	Lung	Fetal lung fibroblast	1.14383
GM19239	Blood	B-lymphocyte, lymphoblastoid	1.14214
Urothelia	Urothelium	Primary ureter cell culture of urothelial cells	1.14162
UWHUVEC	Kedney	Umbilical vein endothelial cells	1.13885
HRPEpiC	Epithelium	Renal pigment epithelial cells	1.13325
NHA	Brain	Astrocytes	1.12981
GM12892	Blood	B-lymphocyte, lymphoblastoid	1.12811
HFF	Foreskin	Foreskin fibroblast	1.12604
UWK562	Blood	Leukemia	1.11461
HPDE6E6E7	Pancreatic duct	Pancreatic duct cells	1.11097
pHTE	Epithelium	Primary tracheal epithelial cells	1.11087
AG09309	Skin	Adult toe fibroblast	1.10998
UWNHEK	Skin (Keratinocyte)	Skin epidermal keratinocytes	1.10923
IshikawaEstradiol	Uterus	Endometrial adenocarcinoma	1.10748
PanIsletD	Pancreas	Dedifferentiated human pancreatic islets	1.10641
HCF	Heart	Cardiac fibroblasts	1.10519
HAc	Cerebellar	Astrocytes-cerebellar	1.10216
AG04449	Skin	Fetal buttock/thigh fibroblast	1.09581
HMVECdAd	Blood vessel	Adult dermal microvascular endothelial cells	1.09433
UWHSMM	Muscle	Skeletal muscle myoblast	1.09395
BJ	Skin	Skin fibroblast	1.08989
MCF7Hypoxia	Breast	Mammary gland, adenocarcinoma	1.08825
HMVECLLy	Blood vessel	Lymphatic microvascular endothelial cells, lung-derived	1.08729
AoAF	Blood vessel	Aortic adventitial fibroblasts	1.08626
HTR8svn	Blastula	Trophoblast	1.08476
UWLNCaP	Prostate	Prostate adenocarcinoma	1.08269
CMK	Blood	Acute megakaryocytic leukemia cells	1.0809
HPdLF	Epithelium	Periodontal ligament fibroblasts	1.07845
HConF	Eye	Conjucatival fibroblast	1.07599
UWHSMMtube	Mmuscle	Skeletal muscle myotubes differentiated from the HSMM cell line	1.07469
NHDFneo	Skin	Neonatal dermal fibroblast	1.0742
Th0	Blood	CD4+ cells	1.07357
WI38	Embryonic lung	Embryonic lung fibroblast cells	1.07263
CLL	Blood	Chronic lymphocytic leukemia cell, T-cell lymphocyte	1.06698
FibroP	Skin	Fibroblasts taken from individuals with Parkinson's disease	1.0615
Th2	Blood	Primary Th2 T cells	1.05767
ProgFib	Skin	Fibroblasts	1.05345
Myometr	Myometrium	Myometrial cells	1.05327
AG09319	Gingival	Gum tissue fibroblast	1.05231
IshikawaTamoxifen	Uterus	Endometrial adenocarcinoma	1.04664
HPF	Lung	Pulmonary fibroblasts	1.04473
UWHepG2	Liver	Hepatocellular carcinoma	1.0418
NHDFAd	Skin	Dermal fibroblasts from temple breast	1.03709
UWTh1	Blood	Primary Th1 T cells	1.03317
HGF	Heart	Cardiac fibroblasts	1.02949
Osteobl	Bone	Osteoblast	1.02834
AG10803	Skin	Abdominal skin fibroblasts	1.02575
GM12891	Blood	B-lymphocyte, lymphoblastoid	1.01682
Gliobla	Brain	Glioblastoma	1.01308
HSMMemb	Muscle	Embryonic myoblast	1.00833
HVMF	Connective	Villous mesenchymal fibroblast cells	1.00259
UWH1hESC	Embryonic stem cell	Undifferentiated embryonic stem cells	0.997238
PanIslets	Pancreas	Pancreatic islets	0.99706
Fibrobl	Skin	Child fibroblast	0.991488
Melano	Skin (Melanocyte)	Epidermal melanocytes	0.990496
8988T	Liver	Pancrease adenocarcinoma	0.976525
Huh7	Liver	Hepatocellular carcinoma	0.973325
LNCaPAndrogen	Prostate	Prostate adenocarcinoma	0.959085
AoSMC	Blood vessel	Aortic smooth muscle cells	0.957204
Huh7.5	Liver	Hepatocellular carcinoma	0.926731
Chorion	fetal membrane	chrorion cells	0.890657
iPS	Induced pluripotent stem cell	Induced pluripotent stem cell derived from skin fibroblast	0.860403
Stellate	Liver	Hepatic stellate cells	0.852156
SKNSHRA	Brain	Neuroblastoma cell line	0.838991
Hepatocytes	Liver	Primary hepatocyes	0.833288
Medullo	Brain	Medulloblastoma	0.756638
Caco2	Colon	Colorectal adenocarcinoma	0.624512

## Sheet: EUR_footprint
1-2) EUR (Footprint)
Sample name	Tissue origin	Description	Enrichment score
CD20+	Blood	B-lymphocyte, lymphoblastoid	1.7903
GM12865	Blood	B-lymphocyte, lymphoblastoid	1.62448
HRCEpiC	Epithelium	Renal cortical epithelial cells	1.32698
CD34+_Mobilized	Blood	Hematopoietic progenitor cells	1.3064
GM06990	Blood	B-lymphocyte, lymphoblastoid	1.2798
SAEC	Epithelium	Small airway epithelial cells	1.2455
H7-hESC	Embryonic stem cell	Undifferentiated embryonic stem cells	1.2001
HAEpiC	Epithelium	Amniotic epithelial cells	1.17687
SKMC	Muscle	Skeletal striated muscle cells	1.1355
HIPEpiC	Epithelium	Iris pigment epithelial cells	1.11867
HEEpiC	Epithelium	Esophageal epithelial cells	1.11567
HMVEC-dBl-Ad	Blood vessel	Adult blood microvascular endothelial cells	1.115
IMR90	Lung	Fetal lung fibroblasts	1.11425
NH-A	Brain	Astrocytes	1.10931
HSMM	Muscle	Skeletal muscle myoblasts	1.07658
NHLF	Lung	Lung fibroblasts	1.06427
HPAF	Blood vessel	Pulmonary artery fibroblasts	1.05227
AoAF	Blood vessel	Aortic adventitial fibroblasts	1.04342
fHeart	Heart	Fetal heart tissue	1.04209
HMF	Mammary	Mammary fibroblasts	1.04056
HCPEpiC	Epithelium	Choroid plexus epithelial cells	1.03358
HFF	Foreskin	Foreskin fibroblasts	1.03214
HPdLF	Epithelium	Periodontal ligament fibroblasts	1.02914
K562	Blood	Leukemia	1.02439
HMVEC-dLy-Neo	Epithelium	Breast mammary epithelial cells	1.01362
HCM	Heart	Cardiac myocytes	1.01191
HCF	Heart	Cardiac fibroblasts	1.00572
HMVEC-LLy	Blood vessel	Lymphatic microvascular endothelial cells	0.982706
HA-h	Brain hippocampus	Astrocytes-hippocampal	0.98184
AG10803	Skin	Abdominal skin fibroblasts	0.973716
HMVEC-dBl-Neo	Blood vessel	Neonatal blood microvascular endothelial cells	0.972956
NB4	Blood	Acute promyelocytic leukemia cell line	0.96949
fBrain	Brain	Fetal brain tissue	0.952103
HPF	Lung	pulmonary fibroblasts	0.946759
NHDF-Ad	Skin	Adult dermal fibroblasts	0.941863
NHDF-neo	Skin	Neonatal dermal fibroblasts	0.941817
HVMF	Connective	Villous mesenchymal fibroblasts	0.900049
fLung	Lung	Fetal lung tissue	0.841786
HepG2	Liver	Hepatocellular carcinoma	0.814763
Th1	Blood	Human primary T helper 1 cells	0.708935
SK-N-SH_RA	Brain	Neuroblastoma cell line	0.642535

## Sheet: EUR_roadmap
1-3) EUR (Roadmap)
Sample name	Tissue origin	Description	Enrichment score
Monocyte	Blood	Primary monocytes from peripheral blood	1.39697
GM12878	Blood	GM12878 Lymphoblastoid Cells	1.34282
Bcell	Blood	Primary B cells from peripheral blood	1.31574
Tcell.cord	Blood	Primary T cells from cord blood	1.31031
Hematopoietic.M	Blood	Primary hematopoietic stem cells G-CSF-mobilized Male	1.22935
Monocyte.CD14	Blood	Monocytes-CD14+ RO01746 Primary Cells	1.21245
Nkcell	Blood	Primary Natural Killer cells from peripheral blood	1.19225
Hematopoietic.F	Blood	Primary hematopoietic stem cells G-CSF-mobilized Female	1.18846
HeLa_S3	Epithelium	HeLa-S3 Cervical Carcinoma Cell Line	1.17697
vHMEC	Epithelium	Breast variant Human Mammary Epithelial Cells (vHMEC)	1.17357
Tcell.peri	Blood	Primary T cells from peripheral blood	1.16386
Lung	Lung	A549 EtOH 0.02pct Lung Carcinoma Cell Line	1.10564
Foreskin.keratinocyte	Skin (Keratinocyte)	Foreskin Keratinocyte Primary Cells skin02	1.0951
IPSC.DF.19.11	IPSC	iPS DF 19.11 Cells	1.08436
Gastric	GI_stomach	Gastric	1.07549
HMEC	Epithelium	HMEC Breast mammary Epithelial Primary Cells	1.07468
HSMM	Muscle	HSMM Skeletal Muscle Myoblasts Cells	1.07156
IPSC.DF.6.9	IPSC	iPS DF 6.9 Cells	1.06905
Intestin.small	GI_intestine	Small Intestine	1.06302
fLung.IMR90	Lung	IMR90 fetal lung fibroblasts Cell Line	1.0612
H1.BMP4.MESO	ESC_derived	H1 BMP4 Derived Mesendoderm Cultured Cells	1.04924
NHLF	Lung	NHLF Lung Fibroblast Primary Cells	1.04787
NH-A	Brain	NH-A Astrocytes Primary Cells	1.03675
NHEK	Skin (Keratinocyte)	NHEK-Epidermal Skin Keratinocyte Primary Cells	1.02944
HUVEC	Vascular	HUVEC Umbilical Vein Endothelial Primary Cells	1.02095
H9.ESC	ESC	H9 Cells	1.00336
Foreskin.melanocyte	Skin (Melanocyte)	Foreskin Melanocyte Primary Cells skin01	1.00205
H1.ESC	ESC	H1 Cells	0.996846
NHDF-Ad	Skin	NHDF-Ad Adult Dermal Fibroblast Primary Cells	0.989332
H1.BMP4.TROP	ESC_derived	H1 BMP4 Derived Trophoblast Cultured Cells	0.983607
K562	Blood	K562 Leukemia Cells	0.979173
HSMMT	Muscle	HSMM cell derived Skeletal Muscle Myotubes Cells	0.974471
H1.MSC	ESC_derived	H1 Derived Mesenchymal Stem Cells	0.961442
Foreskin.fibroblast2	Skin	Foreskin Fibroblast Primary Cells skin02	0.958063
Pancreas	Pancrease	Pancreas	0.955551
Foreskin.fibroblast1	Skin	Foreskin Fibroblast Primary Cells skin01	0.944283
fThymus	Thymus	Fetal Thymus	0.906579
fIntestin.small	GI_intestine	Fetal Intestine Small	0.905299
fIntestin.large	GI_intestine	Fetal Intestine Large	0.903901
fLung	Lung	Fetal Lung	0.877055
fBrain.M	Brain	Fetal Brain Male	0.863415
fAdrenalGland	Adrenal	Fetal Adrenal Gland	0.855916
fMuscle.Leg	Muscle	Fetal Muscle Leg	0.844338
Placenta	Placenta	Placenta	0.832263
PsoasMuscle	Muscle	Psoas Muscle	0.830548
fBrain.F	Brain	Fetal Brain Female	0.829237
H1.NEU	ESC_derived	H1 Derived Neuronal Progenitor Cultured Cells	0.815881
fHeart	Heart	Fetal Heart	0.814043
Ovary	Ovary	Ovary	0.80359
HepG2	Liver	HepG2 Hepatocellular Carcinoma Cell Line	0.802271
fMuscle.Trunk	Muscle	Fetal Muscle Trunk	0.782719
fStomach	GI_stomach	Fetal Stomach	0.78119
fKidney	Kidney	Fetal Kidney	0.767989

## Sheet: ASN_encode
2-1) ASN (ENCODE)
Sample name	Tissue origin	Description	Enrichment score
GM12864	Blood	B-lymphocyte, lymphoblastoid	1.66221
GM12865	Blood	B-lymphocyte, lymphoblastoid	1.53664
MonocytesCD14RO01746	Blood	Monocytes	1.53499
GM06990	Blood	B-lymphocyte, lymphoblastoid	1.51776
CD20	Blood	B-lymphocyte, lymphoblastoid	1.48607
HRGEC	Kedney	Renal glomerular endothelial cells	1.41596
GM19238	Blood	B-lymphocyte, lymphoblastoid	1.39917
Jurkat	Blood	T lymphoblastoid derived from an acute T cell leukemia	1.38895
HCT116	Epithelium	Colorectal carcinoma epithelial cells	1.37977
RPTEC	Epithelium	Renal proximal tubule epithelial cells	1.36143
CD34Mobilized	Blood	Hematopoietic progenitor cells	1.35082
HMVECdLyAd	Blood vessel	Adult lymphatic microvascular endothelial cells, dermal-derived	1.35061
HeLaS3IFNa4h	Epithelium	Cervical carcinoma	1.32937
HRCEpiC	Epithelium	Renal cortical epithelial cells	1.31335
UWGM12878	Blood	B-lymphocyte, lymphoblastoid	1.30389
HCFaa	Heart	Cardiac fibroblasts-adult atrial	1.30255
HRE	Epithelium	Renal epithelial cell	1.29836
HMVECdBlNeo	Blood vessel	Neonatal microvascular endothelial cells	1.29719
UrotheliaUT189	Urothelium	Primary ureter cell culture of urothelial cells	1.2962
H9ES	Embryonic stem cell	Undifferentiated embryonic stem cells	1.29323
SAEC	Epithelium	Small airway epithelial cells	1.2929
HAEpiC	Epithelium	Amniotic epithelial cells	1.28099
HFFMyc	Foreskin	Foreskin fibroblast cells expressing canine cMyc	1.28011
HMVECLLy	Blood vessel	Lymphatic microvascular endothelial cells, lung-derived	1.26538
PANC1	Pancreas	Pancreatic carcinoma	1.26421
NB4	Blood	Acute promyelocytic leukemia cell line	1.25914
HFF	Foreskin	Foreskin fibroblast	1.25583
SKNMC	Brain	Neuroepithelioma cell line	1.24407
GM19240	Blood	B-lymphocyte, lymphoblastoid	1.24283
GM19239	Blood	B-lymphocyte, lymphoblastoid	1.24152
HCM	Heart	Cardiac myocytes	1.23777
HMF	Mammary	Mammary fibroblasts	1.23534
HBMEC	Blood vessel	Brain microvascular endothelial cells	1.22961
HMVECdLyNeo	Blood vessel	Neonatal lymphatic microvascular endothelial cells, dermal-derived	1.22621
HCPEpiC	Epithelium	Choroid plexus epithelial cells	1.22459
UWMCF7	Breast	Mammary gland, adenocarcinoma	1.22386
HMVECLBl	Blood vessel	Blood microvascular endothelial cells, lung-derived	1.22244
PanIsletD	Pancreas	Dedifferentiated human pancreatic islets	1.22152
GM12891	Blood	B-lymphocyte, lymphoblastoid	1.21825
HMVECdNeo	Blood vessel	Neonatal microvascular endothelial cells, dermal-derived	1.21811
HNPCEpiC	Epithelium	Promyelocytic leukemia cells	1.21292
PrEC	Epithelium	Prostate epithelial cell line	1.21058
GM18507	Blood	B-lymphocyte, lymphoblastoid	1.20988
HTR8svn	Blastula	Trophoblast	1.20578
HIPEpiC	Epithelium	Iris pigment epithelial cells	1.20508
HPAEC	Blood vessel	Pulmonary artery endothelial cells	1.20274
UWTh1	Blood	Primary Th1 T cells	1.20249
AG09309	Skin	Adult toe fibroblast	1.20117
GM12892	Blood	B-lymphocyte, lymphoblastoid	1.19964
UWHMEC	Epithelium	Mammary epithelial cells	1.19614
HEEpiC	Epithelium	Iris pigment epithelial cells	1.19487
SKMC	Muscle	Skeletal striated muscle cells	1.19272
Th0	Blood	CD4+ cells	1.1909
NHDFneo	Skin	Neonatal dermal fibroblast	1.19069
WERIRb1	Eye	Retinoblastoma	1.18313
UWHeLaS3	Epithelium	Cervical carcinoma	1.18254
HMVECdBlAd	Blood vessel	Adult blood microvascular endothelial cells, dermal-derived	1.17887
Urothelia	Urothelium	Primary ureter cell culture of urothelial cells	1.17806
HPAF	Blood vessel	Pulmonary artery fibroblasts	1.17731
BE2C	Brain	Neuroblastoma	1.17703
NHLF	Lung	Lung fibroblast	1.1744
UWHSMM	Muscle	Skeletal muscle myoblast	1.17229
Th2	Blood	Primary Th2 T cells	1.1719
T47D	Epithelium	Breast epithelial cell line derived from a mammary ductal carcinoma	1.16988
NHA	Brain	Astrocytes	1.16963
FibroP	Skin	Fibroblasts taken from individuals with Parkinson's disease	1.16933
AoAF	Blood vessel	Aortic adventitial fibroblasts	1.16734
AoSMC	Blood vessel	Aortic smooth muscle cells	1.16725
HRPEpiC	Epithelium	Renal pigment epithelial cells	1.16522
HAh	Brain hippocampus	Astrocytes-hippocampal	1.16255
UWNHEK	Skin (Keratinocyte)	Skin epidermal keratinocytes	1.16169
BJ	Skin	Skin fibroblast	1.16102
LNCaPAndrogen	Prostate	Prostate adenocarcinoma	1.15876
H7hESC	Embryonic stem cell	Undifferentiated embryonic stem cells	1.15846
RWPE1	Epithelium	Prostate epithelial cell	1.1571
Myometr	Myometrium	Myometrial cells	1.15406
CLL	Blood	Chronic lymphocytic leukemia cell, T-cell lymphocyte	1.15068
HMVECdAd	Blood vessel	Adult dermal microvascular endothelial cells	1.14844
Gliobla	Brain	Glioblastoma	1.14375
HL60	Blood	Promyelocytic leukemia cells	1.14176
IshikawaTamoxifen	Uterus	Endometrial adenocarcinoma	1.13515
HAsp	Spinal cord	Astrocytes spinal cord	1.13341
NHDFAd	Skin	Dermal fibroblasts from temple breast	1.13338
HAc	Cerebellar	Astrocytes-cerebellar	1.13327
AG10803	Skin	Abdominal skin fibroblasts	1.13306
NT2D1	Testis	Malignant pluripotent embryonal carcinoma	1.13173
UWLNCaP	Prostate	Prostate adenocarcinoma	1.12926
AG09319	Gingival	Gum tissue fibroblast	1.1236
UWA549	Epithelium	Epithelial cell line derived from a lung carcinoma	1.12352
IshikawaEstradiol	Uterus	Endometrial adenocarcinoma	1.12
pHTE	Epithelium	Primary tracheal epithelial cells	1.11984
WI38TamoxifenTamoxifen	Embryonic lung	Embryonic lung fibroblast cells	1.11786
HPdLF	Epithelium	Periodontal ligament fibroblasts	1.11769
UWHSMMtube	Mmuscle	Skeletal muscle myotubes differentiated from the HSMM cell line	1.11715
AG04450	Lung	Fetal lung fibroblast	1.11634
Osteobl	Bone	Osteoblast	1.11375
HConF	Eye	Conjucatival fibroblast	1.1114
UWHUVEC	Kedney	Umbilical vein endothelial cells	1.10817
ProgFib	Skin	Fibroblasts	1.10416
AG04449	Skin	Fetal buttock/thigh fibroblast	1.10063
Fibrobl	Skin	Child fibroblast	1.09334
UWH1hESC	Embryonic stem cell	Undifferentiated embryonic stem cells	1.09
UWHepG2	Liver	Hepatocellular carcinoma	1.08696
WI38	Embryonic lung	Embryonic lung fibroblast cells	1.08333
8988T	Liver	Pancrease adenocarcinoma	1.08192
HVMF	Connective	Villous mesenchymal fibroblast cells	1.06932
PanIslets	Pancreas	Pancreatic islets	1.06864
MCF7Hypoxia	Breast	Mammary gland, adenocarcinoma	1.05278
HCF	Heart	Cardiac fibroblasts	1.04937
UWK562	Blood	Leukemia	1.04776
CMK	Blood	Acute megakaryocytic leukemia cells	1.04347
Melano	Skin (Melanocyte)	Epidermal melanocytes	1.02335
Stellate	Liver	Hepatic stellate cells	1.02092
HGF	Heart	Cardiac fibroblasts	1.02034
Huh7	Liver	Hepatocellular carcinoma	1.02011
HSMMemb	Muscle	Embryonic myoblast	1.01562
HPF	Lung	Pulmonary fibroblasts	1.00553
HPDE6E6E7	Pancreatic duct	Pancreatic duct cells	0.963035
iPS	Induced pluripotent stem cell	Induced pluripotent stem cell derived from skin fibroblast	0.957718
Huh7.5	Liver	Hepatocellular carcinoma	0.887883
Chorion	fetal membrane	chrorion cells	0.877368
Medullo	Brain	Medulloblastoma	0.870812
Hepatocytes	Liver	Primary hepatocyes	0.740322
SKNSHRA	Brain	Neuroblastoma cell line	0.716323
Caco2	Colon	Colorectal adenocarcinoma	0.662663

## Sheet: ASN_footprint
2-2) ASN (Footprint)
Sample name	Tissue origin	Description	Enrichment score
CD20+	Blood	B-lymphocyte, lymphoblastoid	1.92032
GM12865	Blood	B-lymphocyte, lymphoblastoid	1.52256
GM06990	Blood	B-lymphocyte, lymphoblastoid	1.38387
CD34+_Mobilized	Blood	Hematopoietic progenitor cells	1.33018
HRCEpiC	Epithelium	Renal cortical epithelial cells	1.32256
AG10803	Skin	Abdominal skin fibroblasts	1.25118
HAEpiC	Epithelium	Amniotic epithelial cells	1.23423
NH-A	Brain	Astrocytes	1.19791
HMVEC-dBl-Ad	Blood vessel	Adult blood microvascular endothelial cells	1.19331
AoAF	Blood vessel	Aortic adventitial fibroblasts	1.18391
SAEC	Epithelium	Small airway epithelial cells	1.18386
HMF	Mammary	Mammary fibroblasts	1.16704
NHDF-neo	Skin	Neonatal dermal fibroblasts	1.16011
IMR90	Lung	Fetal lung fibroblasts	1.14739
SKMC	Muscle	Skeletal striated muscle cells	1.14437
HCPEpiC	Epithelium	Choroid plexus epithelial cells	1.14404
HPAF	Blood vessel	Pulmonary artery fibroblasts	1.13367
HPdLF	Epithelium	Periodontal ligament fibroblasts	1.12356
HSMM	Muscle	Skeletal muscle myoblasts	1.11417
NHDF-Ad	Skin	Adult dermal fibroblasts	1.11349
NHLF	Lung	Lung fibroblasts	1.11325
H7-hESC	Embryonic stem cell	Undifferentiated embryonic stem cells	1.10198
HEEpiC	Epithelium	Esophageal epithelial cells	1.09659
HCM	Heart	Cardiac myocytes	1.094
HIPEpiC	Epithelium	Iris pigment epithelial cells	1.07649
K562	Blood	Leukemia	1.04629
HPF	Lung	pulmonary fibroblasts	1.03441
NB4	Blood	Acute promyelocytic leukemia cell line	1.03377
HCF	Heart	Cardiac fibroblasts	1.03349
HVMF	Connective	Villous mesenchymal fibroblasts	1.03122
HMVEC-LLy	Blood vessel	Lymphatic microvascular endothelial cells	1.03056
HMVEC-dBl-Neo	Blood vessel	Neonatal blood microvascular endothelial cells	1.02519
HMVEC-dLy-Neo	Epithelium	Breast mammary epithelial cells	1.01455
HFF	Foreskin	Foreskin fibroblasts	1.01317
fHeart	Heart	Fetal heart tissue	1.00356
HA-h	Brain hippocampus	Astrocytes-hippocampal	1.00285
fLung	Lung	Fetal lung tissue	0.993595
fBrain	Brain	Fetal brain tissue	0.781192
Th1	Blood	Human primary T helper 1 cells	0.686604
SK-N-SH_RA	Brain	Neuroblastoma cell line	0.583742
HepG2	Liver	Hepatocellular carcinoma	0.532042

## Sheet: ASN_roadmap
2-3) ASN (Roadmap)
Sample name	Tissue origin	Description	Enrichment score
Monocyte	Blood	Primary monocytes from peripheral blood	1.43263
Bcell	Blood	Primary B cells from peripheral blood	1.39608
Tcell.cord	Blood	Primary T cells from cord blood	1.35866
GM12878	Blood	GM12878 Lymphoblastoid Cells	1.2792
Hematopoietic.M	Blood	Primary hematopoietic stem cells G-CSF-mobilized Male	1.27431
Monocyte.CD14	Blood	Monocytes-CD14+ RO01746 Primary Cells	1.26702
Nkcell	Blood	Primary Natural Killer cells from peripheral blood	1.26324
Hematopoietic.F	Blood	Primary hematopoietic stem cells G-CSF-mobilized Female	1.24577
vHMEC	Epithelium	Breast variant Human Mammary Epithelial Cells (vHMEC)	1.16951
Tcell.peri	Blood	Primary T cells from peripheral blood	1.16079
NHDF-Ad	Skin	NHDF-Ad Adult Dermal Fibroblast Primary Cells	1.12363
HeLa_S3	Epithelium	HeLa-S3 Cervical Carcinoma Cell Line	1.11854
HSMM	Muscle	HSMM Skeletal Muscle Myoblasts Cells	1.08041
NHLF	Lung	NHLF Lung Fibroblast Primary Cells	1.06815
Foreskin.fibroblast2	Skin	Foreskin Fibroblast Primary Cells skin02	1.0634
Lung	Lung	A549 EtOH 0.02pct Lung Carcinoma Cell Line	1.06198
Foreskin.fibroblast1	Skin	Foreskin Fibroblast Primary Cells skin01	1.05782
fLung.IMR90	Lung	IMR90 fetal lung fibroblasts Cell Line	1.05746
Intestin.small	GI_intestine	Small Intestine	1.05466
NH-A	Brain	NH-A Astrocytes Primary Cells	1.05436
NHEK	Skin (Keratinocyte)	NHEK-Epidermal Skin Keratinocyte Primary Cells	1.05
Foreskin.keratinocyte	Skin (Keratinocyte)	Foreskin Keratinocyte Primary Cells skin02	1.04948
Foreskin.melanocyte	Skin (Melanocyte)	Foreskin Melanocyte Primary Cells skin01	1.04513
K562	Blood	K562 Leukemia Cells	1.03647
IPSC.DF.19.11	IPSC	iPS DF 19.11 Cells	1.03279
H1.ESC	ESC	H1 Cells	1.03257
HSMMT	Muscle	HSMM cell derived Skeletal Muscle Myotubes Cells	1.02831
H1.BMP4.MESO	ESC_derived	H1 BMP4 Derived Mesendoderm Cultured Cells	1.02578
HUVEC	Vascular	HUVEC Umbilical Vein Endothelial Primary Cells	1.02095
H9.ESC	ESC	H9 Cells	1.00986
Gastric	GI_stomach	Gastric	1.00599
Pancreas	Pancrease	Pancreas	0.999204
H1.MSC	ESC_derived	H1 Derived Mesenchymal Stem Cells	0.986624
HMEC	Epithelium	HMEC Breast mammary Epithelial Primary Cells	0.98356
IPSC.DF.6.9	IPSC	iPS DF 6.9 Cells	0.955884
H1.BMP4.TROP	ESC_derived	H1 BMP4 Derived Trophoblast Cultured Cells	0.928557
Ovary	Ovary	Ovary	0.925846
fMuscle.Trunk	Muscle	Fetal Muscle Trunk	0.923759
fThymus	Thymus	Fetal Thymus	0.92296
fLung	Lung	Fetal Lung	0.907865
fMuscle.Leg	Muscle	Fetal Muscle Leg	0.90501
fIntestin.large	GI_intestine	Fetal Intestine Large	0.881992
fAdrenalGland	Adrenal	Fetal Adrenal Gland	0.876969
fStomach	GI_stomach	Fetal Stomach	0.832795
fHeart	Heart	Fetal Heart	0.826027
Placenta	Placenta	Placenta	0.812818
PsoasMuscle	Muscle	Psoas Muscle	0.810003
H1.NEU	ESC_derived	H1 Derived Neuronal Progenitor Cultured Cells	0.807512
fIntestin.small	GI_intestine	Fetal Intestine Small	0.801985
fBrain.M	Brain	Fetal Brain Male	0.792912
fBrain.F	Brain	Fetal Brain Female	0.778858
fKidney	Kidney	Fetal Kidney	0.751723
HepG2	Liver	HepG2 Hepatocellular Carcinoma Cell Line	0.661979

## Sheet: AFR_encode
3-1) AFR (ENCODE)
Sample name	Tissue origin	Description	Enrichment score
Jurkat	Blood	T lymphoblastoid derived from an acute T cell leukemia	1.45553
GM12864	Blood	B-lymphocyte, lymphoblastoid	1.43761
HCT116	Epithelium	Colorectal carcinoma epithelial cells	1.42895
RPTEC	Epithelium	Renal proximal tubule epithelial cells	1.38825
GM12865	Blood	B-lymphocyte, lymphoblastoid	1.36797
SKNMC	Brain	Neuroepithelioma cell line	1.36545
CD20	Blood	B-lymphocyte, lymphoblastoid	1.35833
MonocytesCD14RO01746	Blood	Monocytes	1.3581
HRCEpiC	Epithelium	Renal cortical epithelial cells	1.35552
SAEC	Epithelium	Small airway epithelial cells	1.34315
HAEpiC	Epithelium	Amniotic epithelial cells	1.32774
HEEpiC	Epithelium	Iris pigment epithelial cells	1.32758
HRE	Epithelium	Renal epithelial cell	1.32415
HTR8svn	Blastula	Trophoblast	1.32231
PrEC	Epithelium	Prostate epithelial cell line	1.32053
PANC1	Pancreas	Pancreatic carcinoma	1.32021
HRGEC	Kedney	Renal glomerular endothelial cells	1.31309
HCFaa	Heart	Cardiac fibroblasts-adult atrial	1.28811
HIPEpiC	Epithelium	Iris pigment epithelial cells	1.28539
GM06990	Blood	B-lymphocyte, lymphoblastoid	1.2721
HMVECdBlAd	Blood vessel	Adult blood microvascular endothelial cells, dermal-derived	1.27162
H7hESC	Embryonic stem cell	Undifferentiated embryonic stem cells	1.26851
HNPCEpiC	Epithelium	Promyelocytic leukemia cells	1.26667
HMVECdLyAd	Blood vessel	Adult lymphatic microvascular endothelial cells, dermal-derived	1.26614
HL60	Blood	Promyelocytic leukemia cells	1.25697
HMVECdLyNeo	Blood vessel	Neonatal lymphatic microvascular endothelial cells, dermal-derived	1.256
HMVECdBlNeo	Blood vessel	Neonatal microvascular endothelial cells	1.24323
WERIRb1	Eye	Retinoblastoma	1.23963
MCF7Hypoxia	Breast	Mammary gland, adenocarcinoma	1.2394
CD34Mobilized	Blood	Hematopoietic progenitor cells	1.23836
UWHeLaS3	Epithelium	Cervical carcinoma	1.2378
UWA549	Epithelium	Epithelial cell line derived from a lung carcinoma	1.23655
HPAEC	Blood vessel	Pulmonary artery endothelial cells	1.23603
BE2C	Brain	Neuroblastoma	1.23484
HCPEpiC	Epithelium	Choroid plexus epithelial cells	1.22977
HMVECLBl	Blood vessel	Blood microvascular endothelial cells, lung-derived	1.22948
HMVECdNeo	Blood vessel	Neonatal microvascular endothelial cells, dermal-derived	1.2294
RWPE1	Epithelium	Prostate epithelial cell	1.22373
HeLaS3IFNa4h	Epithelium	Cervical carcinoma	1.21983
HPDE6E6E7	Pancreatic duct	Pancreatic duct cells	1.21882
HBMEC	Blood vessel	Brain microvascular endothelial cells	1.21788
UrotheliaUT189	Urothelium	Primary ureter cell culture of urothelial cells	1.21782
HFF	Foreskin	Foreskin fibroblast	1.2166
HCM	Heart	Cardiac myocytes	1.2161
HVMF	Connective	Villous mesenchymal fibroblast cells	1.21553
NT2D1	Testis	Malignant pluripotent embryonal carcinoma	1.21398
UWLNCaP	Prostate	Prostate adenocarcinoma	1.21396
HPAF	Blood vessel	Pulmonary artery fibroblasts	1.21337
IshikawaEstradiol	Uterus	Endometrial adenocarcinoma	1.20961
UWGM12878	Blood	B-lymphocyte, lymphoblastoid	1.20798
HMVECdAd	Blood vessel	Adult dermal microvascular endothelial cells	1.20703
GM19240	Blood	B-lymphocyte, lymphoblastoid	1.20671
UWMCF7	Breast	Mammary gland, adenocarcinoma	1.20671
GM19238	Blood	B-lymphocyte, lymphoblastoid	1.20573
LNCaPAndrogen	Prostate	Prostate adenocarcinoma	1.20372
NHLF	Lung	Lung fibroblast	1.20109
HMVECLLy	Blood vessel	Lymphatic microvascular endothelial cells, lung-derived	1.19669
IshikawaTamoxifen	Uterus	Endometrial adenocarcinoma	1.19633
UWNHEK	Skin (Keratinocyte)	Skin epidermal keratinocytes	1.19381
HFFMyc	Foreskin	Foreskin fibroblast cells expressing canine cMyc	1.18901
BJ	Skin	Skin fibroblast	1.18769
WI38TamoxifenTamoxifen	Embryonic lung	Embryonic lung fibroblast cells	1.1874
SKMC	Muscle	Skeletal striated muscle cells	1.1857
Myometr	Myometrium	Myometrial cells	1.18485
AG09309	Skin	Adult toe fibroblast	1.18295
WI38	Embryonic lung	Embryonic lung fibroblast cells	1.18186
NHA	Brain	Astrocytes	1.18128
HAsp	Spinal cord	Astrocytes spinal cord	1.1812
HAh	Brain hippocampus	Astrocytes-hippocampal	1.18051
H9ES	Embryonic stem cell	Undifferentiated embryonic stem cells	1.17688
Urothelia	Urothelium	Primary ureter cell culture of urothelial cells	1.17522
NB4	Blood	Acute promyelocytic leukemia cell line	1.17358
UWHMEC	Epithelium	Mammary epithelial cells	1.17156
CLL	Blood	Chronic lymphocytic leukemia cell, T-cell lymphocyte	1.17049
HAc	Cerebellar	Astrocytes-cerebellar	1.16558
AG04449	Skin	Fetal buttock/thigh fibroblast	1.16422
HMF	Mammary	Mammary fibroblasts	1.1626
PanIsletD	Pancreas	Dedifferentiated human pancreatic islets	1.16051
UWHSMMtube	Mmuscle	Skeletal muscle myotubes differentiated from the HSMM cell line	1.15856
HCF	Heart	Cardiac fibroblasts	1.15481
AG10803	Skin	Abdominal skin fibroblasts	1.15474
GM18507	Blood	B-lymphocyte, lymphoblastoid	1.15471
AoAF	Blood vessel	Aortic adventitial fibroblasts	1.15463
AoSMC	Blood vessel	Aortic smooth muscle cells	1.15402
AG04450	Lung	Fetal lung fibroblast	1.14887
PanIslets	Pancreas	Pancreatic islets	1.14427
NHDFneo	Skin	Neonatal dermal fibroblast	1.1349
HConF	Eye	Conjucatival fibroblast	1.1287
Gliobla	Brain	Glioblastoma	1.12689
pHTE	Epithelium	Primary tracheal epithelial cells	1.12611
HRPEpiC	Epithelium	Renal pigment epithelial cells	1.12568
UWHSMM	Muscle	Skeletal muscle myoblast	1.12212
FibroP	Skin	Fibroblasts taken from individuals with Parkinson's disease	1.11774
UWH1hESC	Embryonic stem cell	Undifferentiated embryonic stem cells	1.11726
HPdLF	Epithelium	Periodontal ligament fibroblasts	1.11718
UWK562	Blood	Leukemia	1.11611
AG09319	Gingival	Gum tissue fibroblast	1.11134
UWHepG2	Liver	Hepatocellular carcinoma	1.11027
T47D	Epithelium	Breast epithelial cell line derived from a mammary ductal carcinoma	1.10434
Stellate	Liver	Hepatic stellate cells	1.10423
UWTh1	Blood	Primary Th1 T cells	1.101
NHDFAd	Skin	Dermal fibroblasts from temple breast	1.09604
UWHUVEC	Kedney	Umbilical vein endothelial cells	1.09543
GM12891	Blood	B-lymphocyte, lymphoblastoid	1.09316
CMK	Blood	Acute megakaryocytic leukemia cells	1.09077
GM19239	Blood	B-lymphocyte, lymphoblastoid	1.08966
HGF	Heart	Cardiac fibroblasts	1.08527
GM12892	Blood	B-lymphocyte, lymphoblastoid	1.08078
Th0	Blood	CD4+ cells	1.07703
HSMMemb	Muscle	Embryonic myoblast	1.06779
ProgFib	Skin	Fibroblasts	1.05857
Osteobl	Bone	Osteoblast	1.05857
Huh7.5	Liver	Hepatocellular carcinoma	1.05847
Melano	Skin (Melanocyte)	Epidermal melanocytes	1.05472
8988T	Pancrease	Pancrease adenocarcinoma	1.05343
HPF	Lung	Pulmonary fibroblasts	1.04932
Th2	Blood	Primary Th2 T cells	1.04887
iPS	Induced pluripotent stem cell	Induced pluripotent stem cell derived from skin fibroblast	1.02397
Fibrobl	Skin	Child fibroblast	1.02351
Huh7	Liver	Hepatocellular carcinoma	1.01791
Chorion	fetal membrane	chrorion cells	1.00879
Medullo	Brain	Medulloblastoma	0.970645
Hepatocytes	Liver	Primary hepatocyes	0.930521
SKNSHRA	Brain	Neuroblastoma cell line	0.879292
Caco2	Colon	Colorectal adenocarcinoma	0.788862

## Sheet: AFR_footprint
3-2) AFR (Footprint)
Sample name	Tissue origin	Description	Enrichment score
CD20+	Blood	B-lymphocyte, lymphoblastoid	1.48557
HRCEpiC	Epithelium	Renal cortical epithelial cells	1.4632
GM12865	Blood	B-lymphocyte, lymphoblastoid	1.37133
HAEpiC	Epithelium	Amniotic epithelial cells	1.32049
SAEC	Epithelium	Small airway epithelial cells	1.31308
H7-hESC	Embryonic stem cell	Undifferentiated embryonic stem cells	1.26106
NH-A	Brain	Astrocytes	1.22711
HIPEpiC	Epithelium	Iris pigment epithelial cells	1.22324
HEEpiC	Epithelium	Esophageal epithelial cells	1.22151
fHeart	Heart	Fetal heart tissue	1.21478
CD34+_Mobilized	Blood	Hematopoietic progenitor cells	1.20936
NHLF	Lung	Lung fibroblasts	1.20367
AoAF	Blood vessel	Aortic adventitial fibroblasts	1.19996
SKMC	Muscle	Skeletal striated muscle cells	1.19915
K562	Blood	Leukemia	1.19561
HMVEC-dBl-Ad	Blood vessel	Adult blood microvascular endothelial cells	1.19282
HSMM	Muscle	Skeletal muscle myoblasts	1.18661
AG10803	Skin	Abdominal skin fibroblasts	1.17811
IMR90	Lung	Fetal lung fibroblasts	1.17049
HCPEpiC	Epithelium	Choroid plexus epithelial cells	1.15377
HPAF	Blood vessel	Pulmonary artery fibroblasts	1.14856
HPdLF	Epithelium	Periodontal ligament fibroblasts	1.13848
HCM	Heart	Cardiac myocytes	1.13816
HCF	Heart	Cardiac fibroblasts	1.125
HFF	Foreskin	Foreskin fibroblasts	1.11565
GM06990	Blood	B-lymphocyte, lymphoblastoid	1.10412
HPF	Lung	pulmonary fibroblasts	1.08832
NHDF-Ad	Skin	Adult dermal fibroblasts	1.08206
HMF	Mammary	Mammary fibroblasts	1.08202
HMVEC-dBl-Neo	Blood vessel	Neonatal blood microvascular endothelial cells	1.07801
HMVEC-dLy-Neo	Epithelium	Breast mammary epithelial cells	1.07721
HVMF	Connective	Villous mesenchymal fibroblasts	1.0769
NHDF-neo	Skin	Neonatal dermal fibroblasts	1.04588
HA-h	Brain hippocampus	Astrocytes-hippocampal	1.03213
NB4	Blood	Acute promyelocytic leukemia cell line	1.01733
HMVEC-LLy	Blood vessel	Lymphatic microvascular endothelial cells	1.00371
fBrain	Brain	Fetal brain tissue	0.976866
fLung	Lung	Fetal lung tissue	0.940361
Th1	Blood	Human primary T helper 1 cells	0.854831
HepG2	Liver	Hepatocellular carcinoma	0.81932
SK-N-SH_RA	Brain	Neuroblastoma cell line	0.794527

## Sheet: AFR_roadmap
3-3) AFR (Roadmap)
Sample name	Tissue origin	Description	Enrichment score
Monocyte	Blood	Primary monocytes from peripheral blood	1.23582
Bcell	Blood	Primary B cells from peripheral blood	1.20663
GM12878	Blood	GM12878 Lymphoblastoid Cells	1.19922
vHMEC	Epithelium	Breast variant Human Mammary Epithelial Cells (vHMEC)	1.19573
Tcell.cord	Blood	Primary T cells from cord blood	1.19319
Lung	Lung	A549 EtOH 0.02pct Lung Carcinoma Cell Line	1.15856
HeLa_S3	Epithelium	HeLa-S3 Cervical Carcinoma Cell Line	1.1497
K562	Blood	K562 Leukemia Cells	1.13761
Foreskin.keratinocyte	Skin (Keratinocyte)	Foreskin Keratinocyte Primary Cells skin02	1.13696
H1.BMP4.MESO	ESC_derived	H1 BMP4 Derived Mesendoderm Cultured Cells	1.13172
NHEK	Skin (Keratinocyte)	NHEK-Epidermal Skin Keratinocyte Primary Cells	1.12921
HSMM	Muscle	HSMM Skeletal Muscle Myoblasts Cells	1.12168
HMEC	Epithelium	HMEC Breast mammary Epithelial Primary Cells	1.11911
Hematopoietic.M	Blood	Primary hematopoietic stem cells G-CSF-mobilized Male	1.11499
NHLF	Lung	NHLF Lung Fibroblast Primary Cells	1.1077
Gastric	GI_stomach	Gastric	1.10716
Monocyte.CD14	Blood	Monocytes-CD14+ RO01746 Primary Cells	1.10501
Hematopoietic.F	Blood	Primary hematopoietic stem cells G-CSF-mobilized Female	1.09865
Foreskin.melanocyte	Skin (Melanocyte)	Foreskin Melanocyte Primary Cells skin01	1.09789
Nkcell	Blood	Primary Natural Killer cells from peripheral blood	1.09036
fLung.IMR90	Lung	IMR90 fetal lung fibroblasts Cell Line	1.08488
Intestin.small	GI_intestine	Small Intestine	1.08306
NH-A	Brain	NH-A Astrocytes Primary Cells	1.07927
Tcell.peri	Blood	Primary T cells from peripheral blood	1.07739
IPSC.DF.6.9	IPSC	iPS DF 6.9 Cells	1.0614
HUVEC	Vascular	HUVEC Umbilical Vein Endothelial Primary Cells	1.06108
NHDF-Ad	Skin	NHDF-Ad Adult Dermal Fibroblast Primary Cells	1.04391
IPSC.DF.19.11	IPSC	iPS DF 19.11 Cells	1.04307
H1.MSC	ESC_derived	H1 Derived Mesenchymal Stem Cells	1.03138
HSMMT	Muscle	HSMM cell derived Skeletal Muscle Myotubes Cells	1.02329
H1.ESC	ESC	H1 Cells	1.0173
H1.BMP4.TROP	ESC_derived	H1 BMP4 Derived Trophoblast Cultured Cells	1.01593
H9.ESC	ESC	H9 Cells	1.01279
Foreskin.fibroblast1	Skin	Foreskin Fibroblast Primary Cells skin01	1.00907
Foreskin.fibroblast2	Skin	Foreskin Fibroblast Primary Cells skin02	1.00419
Pancreas	Pancrease	Pancreas	1.00341
fIntestin.large	GI_intestine	Fetal Intestine Large	0.99433
fThymus	Thymus	Fetal Thymus	0.977954
fIntestin.small	GI_intestine	Fetal Intestine Small	0.973482
fAdrenalGland	Adrenal	Fetal Adrenal Gland	0.935585
fBrain.M	Brain	Fetal Brain Male	0.932855
fLung	Lung	Fetal Lung	0.927185
Placenta	Placenta	Placenta	0.916956
fHeart	Heart	Fetal Heart	0.913051
fBrain.F	Brain	Fetal Brain Female	0.910055
Ovary	Ovary	Ovary	0.906567
fStomach	GI_stomach	Fetal Stomach	0.893887
HepG2	Liver	HepG2 Hepatocellular Carcinoma Cell Line	0.893718
fMuscle.Leg	Muscle	Fetal Muscle Leg	0.871832
fKidney	Kidney	Fetal Kidney	0.870311
H1.NEU	ESC_derived	H1 Derived Neuronal Progenitor Cultured Cells	0.862514
fMuscle.Trunk	Muscle	Fetal Muscle Trunk	0.851693
PsoasMuscle	Muscle	Psoas Muscle	0.830076
