# Supplementary material for: Selected heterozygosity at cis-regulatory sequences increases the expression homogeneity of a cell population in humans
Source: Genome Biol. 2016 Jul 28;17:164. doi: 10.1186/s13059-016-1027-8 (PMC4964047; doi:10.1186/s13059-016-1027-8)
Supplement: Additional file 3: — GO categories enriched in genes associated with the selected SNPs. (XLSX 18 kb) [file 13059_2016_1027_MOESM3_ESM.xlsx]

## Sheet: EUR
1. EUR
Gene Ontology (GO) categories enriched in genes associated with balanced SNPs
GO terms		# genes	FDR
Biological process	epidermis development	58	2.07e-17
	keratinization	19	8.58e-15
	epidermal cell differentiation	25	1.74e-11
	keratinocyte differentiation	22	1.55e-10
	antigen processing and presentation of peptide antigen	28	1.13e-09
	antigen processing and presentation of exogenous peptide antigen	26	3.04e-09
	antigen processing and presentation of exogenous antigen	26	3.33e-09
	tissue development	91	3.33e-09
	exogen	26	8.05e-09
	hair follicle maturation	27	8.05e-09
Cellular component	MHC class II protein complex	13	1.64e-15
	MHC protein complex	15	1.08e-11
	integral to lumenal side of endoplasmic reticulum membrane	12	7.3e-10
	ER to Golgi transport vesicle membrane	11	4.1e-07
	ER to Golgi transport vesicle	11	1.09e-06
	clathrin-coated endocytic vesicle membrane	10	1.11e-06
	lysosomal membrane	19	1.24e-06
	clathrin-coated endocytic vesicle	10	3.75e-06
	vacuolar membrane	21	3.89e-06
	trans-Golgi network membrane	9	4.78e-06
Molecular function	interleukin-1 receptor binding	5	0.0031
	TAP1 binding	3	0.0061
	peptide antigen binding	5	0.0061
	TAP binding	3	0.0061
	TAP2 binding	3	0.0061
	growth factor receptor binding	11	0.0061
	peptide-transporting ATPase activity	3	0.0106
	receptor antagonist activity	4	0.017
	receptor inhibitor activity	4	0.017

## Sheet: ASN
2. ASN
Gene Ontology (GO) categories enriched in genes associated with balanced SNPs
GO terms		# genes	FDR
Biological process	epidermis development	58	2.59e-21
	keratinization	19	2.93e-16
	antigen processing and presentation of exogenous peptide antigen	28	1.61e-12
	antigen processing and presentation of exogenous antigen	28	1.66e-12
	antigen processing and presentation of peptide antigen	29	1.87e-12
	exogen	28	4.32e-12
	epidermal cell differentiation	23	1.24e-11
	keratinocyte differentiation	21	2.02e-11
	hair follicle maturation	28	2.02e-11
	antigen processing and presentation	29	4.96e-11
Cellular component	MHC class II protein complex	14	6.51e-19
	MHC protein complex	18	1.85e-17
	integral to lumenal side of endoplasmic reticulum membrane	15	1.25e-15
	ER to Golgi transport vesicle membrane	14	5.2e-12
	ER to Golgi transport vesicle	14	2.2e-11
	integral to endoplasmic reticulum membrane	19	4.27e-10
	intrinsic to endoplasmic reticulum membrane	19	5.44e-09
	transport vesicle membrane	15	1.22e-08
	trans-Golgi network membrane	10	5.64e-08
	clathrin-coated endocytic vesicle membrane	10	1.01e-07
Molecular function	amide binding	15	0.0029
	TAP binding	3	0.003
	TAP2 binding	3	0.003
	TAP1 binding	3	0.003
	peptide antigen binding	5	0.003
	peptide binding	13	0.0043
	peptide-transporting ATPase activity	3	0.0043
	serine-type endopeptidase inhibitor activity	9	0.0153
	peptide antigen-transporting ATPase activity	2	0.0207

## Sheet: AFR
3. AFR
Gene Ontology (GO) categories enriched in genes associated with balanced SNPs
GO terms		# genes	FDR
Biological process	keratinization	19	1.15e-10
	epidermis development	57	6.23e-08
	antigen processing and presentation of peptide antigen	30	6.18e-06
	keratinocyte differentiation	21	6.24e-06
	antigen processing and presentation of exogenous peptide antigen	28	6.24e-06
	antigen processing and presentation of exogenous antigen	28	6.24e-06
	antigen processing and presentation	32	6.98e-06
	exogen	28	1.46e-05
	epidermal cell differentiation	22	2.45e-05
	hair follicle maturation	28	6e-05
Cellular component	MHC protein complex	19	2.22e-13
	MHC class II protein complex	13	3.85e-13
	integral to lumenal side of endoplasmic reticulum membrane	14	5.22e-10
	ER to Golgi transport vesicle membrane	14	4.03e-08
	ER to Golgi transport vesicle	14	1.56e-07
	endocytic vesicle membrane	20	4.65e-07
	endocytic vesicle	23	2.07e-05
	transport vesicle membrane	15	6.51e-05
	integral to endoplasmic reticulum membrane	18	6.51e-05
	clathrin-coated endocytic vesicle membrane	10	6.51e-05
Molecular function	amide binding	22	0.0047
	interleukin-1 receptor antagonist activity	4	0.0093
	peptide binding	20	0.0093
	peptide antigen binding	6	0.0106
	TAP2 binding	3	0.0235
	TAP binding	3	0.0235
	lipopeptide binding	3	0.0235
	TAP1 binding	3	0.0235
	1-phosphatidylinositol binding	6	0.0265

## Sheet: EUR_MHCexclude
4.EUR (MHC region excluded)
Gene Ontology (GO) categories enriched in genes associated with balanced SNPs
GO terms		# genes	FDR
Biological process	keratinization	19	3.58e-15
	epidermal cell differentiation	25	3.87e-12
	keratinocyte differentiation	22	3.79e-11
	epidermis development	38	1.06e-06
	epithelial cell differentiation	29	5.1e-06
	single-organism process	262	0.0007
	system development	139	0.001
	single-multicellular organism process	202	0.001
	tissue development	70	0.001
	multicellular organismal process	202	0.0013
Molecular function	interleukin-1 receptor binding	5	0.0043
	growth factor receptor binding	11	0.0167
	receptor antagonist activity	4	0.0297
	receptor inhibitor activity	4	0.0297
	interleukin-1 receptor antagonist activity	3	0.0317
Cellular component	cornified envelope	8	2.65e-05
	extracellular region part	50	0.0185
	cytoskeleton	74	0.0185

## Sheet: ASN_MHCexclude
5. ASN (MHC region excluded)
Gene Ontology (GO) categories enriched in genes associated with balanced SNPs
GO terms		# genes	FDR
Biological process	keratinization	19	5.11e-17
	epidermal cell differentiation	23	2.77e-12
	keratinocyte differentiation	21	4.6e-12
	epithelial cell differentiation	29	3.53e-08
	epidermis development	35	8.96e-08
	epithelium development	38	3.5e-06
	cell differentiation	99	3.05e-05
	system development	119	0.0001
	cellular developmental process	101	0.0001
	single-multicellular organism process	169	0.0003
Molecular function	cornified envelope	8	3.87e-06
	cytoskeleton	69	0.0001
	cytoplasm	231	0.0084
	intracellular non-membrane-bounded organelle	109	0.0251
	non-membrane-bounded organelle	109	0.0251
	extracellular matrix part	12	0.0293
	laminin-10 complex	2	0.039
	filopodium	6	0.039
	smooth muscle contractile fiber	2	0.039

## Sheet: AFR_MHCexclude
6.AFR (MHC region excluded)
Gene Ontology (GO) categories enriched in genes associated with balanced SNPs
GO terms		# genes	FDR
Biological process	keratinization	19	2.47e-11
	keratinocyte differentiation	21	4.18e-06
	epidermal cell differentiation	22	1.61e-05
	epithelial cell differentiation	32	0.0054
Molecular function	interleukin-1 receptor antagonist activity	4	0.025
Cellular component	cornified envelope	7	0.0118
