# Supplementary material for: Selected heterozygosity at cis-regulatory sequences increases the expression homogeneity of a cell population in humans
Source: Genome Biol. 2016 Jul 28;17:164. doi: 10.1186/s13059-016-1027-8 (PMC4964047; doi:10.1186/s13059-016-1027-8)
Supplement: Additional file 4: — Enrichment of the selected SNPs for TF binding QTLs. (XLSX 9 kb) [file 13059_2016_1027_MOESM4_ESM.xlsx]

## Sheet: Sheet1
Enrichment of balanced SNPs for TF binding QTLs (Tehranchi et al. Cell 2016)
Transcription factor	Enrichment P value (Fisher's exact test)
Pou2f1	3.44731e-06
JunD	3.69324e-06
Stat1	0.000131493
NF-kB	0.000367929
PU.1	0.0246362
